# Supplementary material for: Usability of a Mobile App for Improving Literacy in Children With Hearing Impairment: Focus Group Study
Source: JMIR Hum Factors. 2020 May 28;7(2):e16310. doi: 10.2196/16310 (PMC7290449; doi:10.2196/16310)
Supplement: Multimedia Appendix 1 [file humanfactors_v7i2e16310_app1.xlsx]

## Sheet: Sheet1
App Name	Description
SLP (speech-language pathology) apps
Articulation Station	Articulation, speech delays
ArtikPix	Articulation
Conversation Therapy	Conversation starters for older children (9 and above)
Keyword Understanding	Receptive language app for autism spectrum disorder
WordVault	Articulation, language skills
Speech FlipBook	Articulation, Apraxia disorder
Wh questions	Deals with the Wh questions
Hearing Impaired apps
The Baobob	American Sign Language
Splingo's Language Universe	Receptive language
Voice Toddler Cards	Common words and practicing listening
My Smart Hands	American Sign Language
iMouf	Articulation and how to move your mouth for consonant sounds
Reading/Literacy apps
Raz Kids	Reads the story and has comprehension questions (not targeted for HI kids)
Aesops Quest	Auditory memory (remembering parts of the story)
Learn with Homer	Helping kids 306 years old learn to read with phonics, production of sounds, letter recognition
Speech with Milo	Story sequencing
Lexia Reading Core5	Blended reading platform
Bookshare	Unique book library for those with print disabilities
